# Supplementary material for: Impact of the National Vaccination Strategy on the Prevalence of Streptococcus pneumoniae and Its Serotypes Among Clinically Healthy Children Under Six Years of Age During and After the COVID-19 Pandemic
Source: Vaccines (Basel). 2025 Jun 12;13(6):634. doi: 10.3390/vaccines13060634 (PMC12197779; doi:10.3390/vaccines13060634)
Supplement: Supplementary file 1 [file vaccines-13-00634-s001.zip]

Archive with 1 entries (1 files):
- vaccines-3654217-supplementary.pdf
